# Supplementary material for: Characterization of the Chitinase Gene Family in Mulberry (Morus notabilis) and MnChi18 Involved in Resistance to Botrytis cinerea
Source: Genes (Basel). 2021 Dec 31;13(1):98. doi: 10.3390/genes13010098 (PMC8774697; doi:10.3390/genes13010098)
Supplement: Supplementary file 1 [file genes-13-00098-s001.zip]

Archive with 1 entries (1 files):
- genes-1519354-supplementary.pdf
